# Supplementary material for: Combinatorial Effects of Terpene, Chenodeoxycholic Acid, and Ursodeoxycholic Acid on Common Bile Duct Stone Recurrence and Gallbladder Stone Dissolution
Source: J Clin Med. 2024 Dec 5;13(23):7414. doi: 10.3390/jcm13237414 (PMC11642399; doi:10.3390/jcm13237414)
Supplement: Supplementary file 1 [file jcm-13-07414-s001.zip]

Archive with 1 entries (1 files):
- jcm-3274717-supplementary.pdf
